# Supplementary material for: DisCVR: Rapid viral diagnosis from high-throughput sequencing data
Source: Virus Evol. 2019 Aug 26;5(2):vez033. doi: 10.1093/ve/vez033 (PMC6735924; doi:10.1093/ve/vez033)
Supplement: vez033_Supplementary_Data [file vez033_supplementary_data.zip]

Archive with 5 entries (5 files):
- SupplementarySectionS1_final.docx
- TableS2.xlsx
- TableS3.xlsx
- TableS4.xlsx
- TableS5.xlsx
