# Supplementary material for: DisCVR: Rapid viral diagnosis from high-throughput sequencing data
Source: Virus Evol. 2019 Aug 26;5(2):vez033. doi: 10.1093/ve/vez033 (PMC6735924; doi:10.1093/ve/vez033)
Supplement: vez033_Supplementary_Data [file vez033_supplementary_data.zip › TableS2.xlsx]

## Sheet: Sheet1
Table S2: Comparison between RT-PCR results and DisCVR results in relation to the top two virus hits and the classification time.
Sample	# Reads	RT-PCR diagnosis	DisCVR first virus hit	Matched k-mers	DisCVR second virus hit	Matched k-mers	# Virus hits	Classification time (seconds)	CLARK top viral hit	No of matched reads with CLARK	Kraken top viral hit	No of matched reads with Kraken
1B1	723770	HRV	HRV-A	16422	HRV-C	1918	12	90	HRV-A	538046	HRV-A	529799
1B2	911576	HRV	HRV-A	3273	HRV-B	1376	9	92	HRV-B	19633	HRV-B	11694
1B3	1507567		HRV-A	3431	PIV-3	435	11	95	HRV-A	436	HRV-A	379
1B4	558125		HRV-A	3652	PIV-3	359	8	87	HRV-A	466	HRV-A	428
1B5	1231134	PIV-3	HRV-A	3758	PIV-3	3111	15	93	PIV-3	59606	PIV-3	59206
1B6	899008		HRV-A	2872	PIV-3	134	6	91	HRV-A	263	HRV-A	232
1B7	1135727	HRV	HRV-A	2082	HRV-C	321	12	91	EBV	13240	EBV	36652
1B8	1134659	IFA	IFA H3N2	1043	HRV-A	50	8	90	IFA	336	IFA	333
1B9	1397408		HRV-A	1041	PIV-3	21	12	96	HRV-A	6785	HRV-A	6516
1C2	2195230	HRV	Enterovirus D	1633	HRV-A	269	12	101	Enterovirus D	21195	Enterovirus D	21108
1C3	2248306	HRV	HRV-A	2585	HRV-C	1827	13	101	HRV-B	10630	HRV-B	9566
1C4	473341		HRV-C	195	HRV-A	181	5	86	HSV-1	26	HSV-1	36
1C6	1315272		HRV-A	90	HRV-B	23	7	91	HSV-1	40	HSV-1	30
1C7	835392	HRV	HRV-A	4289	HRV-B	11	7	87	HRV-A	34741	HRV-A	33871
1C8	1154678		HRV-A	2781	HRV-C	95	7	89	HRV-A	339	HRV-A	308
1C9	1473630	hMPV	HRV-A	3083	Enterovirus D	7	10	94	HRV-A	570	HRV-A	523
1D1	1426921	HRV	HRV-A	11900	HRV-C	163	12	94	HRV-A	448384	HRV-A	433462
1D2	1762196		HRV-A	2974	HRV-C	84	15	97	HRV-A	420	HRV-A	379
1D3	1147549	HCoV NL63	HRV-A	2420	HCoV NL63	1841	5	90	HCoV NL63	3141	HCoV NL63	3255
1D4	1681399	HRV	HRV-A	13411	HRV-C	162	9	93	HRV-A	1311180	HRV-A	1247916
1D5	1568303		HRV-C	901	HRV-A	11	6	93	HRV-C	73	HSV-1	83
1D6	1208371		HRV-C	1103	HRV-B	547	14	92	HRV-B	165	HRV-B	157
1D7	2120505		HRV-A	581	HCoV OC43	117	14	96	HRV-A	122	HSV-1	79
1D8	1285318		HRV-A	466	PIV-3	194	12	91	HRV-A	100	HSV-1	68
1D9	1636891		HRV-A	268	PIV-3	20	13	94	HRV-A	89	HRV-A	52
1E1	1038182	HRV	HRV-C	11268	HRV-A	1311	14	92	HRV-C	321843	HRV-C	313519
1E2	685534		HRV-C	1299	RSV	288	6	92	HRV-C	66	HRV-C	64
1E3	919930	RSV	RSV	19820	HRV-C	1471	11	92	RSV	861892	RSV	30061
1E4	803117		HRV-C	1813	RSV	360	8	91	HRV-C	134	HRV-C	129
1E5	956806	RSV	HRV-C	1777	RSV	415	9	94	HRV-C	103	HRV-C	90
1E6	278332		HRV-B	181	RSV	39	2	85	HSV-1	69	HSV-1	132
1E7	777070	HCoV NL63	HCoV NL63	5075	HRV-B	22	8	91	HCoV NL63	4430	HCoV NL63	4414
1E8	1330431	HRV	HRV-C	1384	HCoV 229E	115	8	97	HRV-C	574	HRV-C	559
1E9	207805		HRV-B	4306	RSV	32	4	84	HRV-B	659	HRV-B	577
1F1	685468	RSV	RSV	7502	HCoV OC43	84	5	86	RSV	13475	RSV	13413
1F2	729478		HRV-A	211	RSV	94	7	85	HSV-1	52	HSV-1	99
1F3	936244		HRV-B	52	HHV-5	1	4	87	HSV-1	89	HSV-1	171
1F5	1012230		HRV-B	39	HHV-4	1	6	88	HSV-1	104	HSV-1	198
1F7	798626	HRV	hMPV	27	RSV	21	6	86	HSV-1	90	HSV-1	204
1F8	1347125	HCoV NL63	HRV-B	3876	HCoV NL63	724	6	90	HRV-B	343	HRV-B	292
1G1	831318	HRV/ADV	HCoV OC43	163	HRV-B	118	7	86	HRV-A	90	HSV-1	98
1G2	1077226	PIV-3	PIV-3	366	HRV-A	149	7	86	PIV-3	122	HSV-1	144
1G5	751698		HRV-A	64	HHV-4	3	8	89	HSV-1	75	HSV-1	92
1G6	355688	hMPV	hMPV	1945	HCoV OC43	127	5	82	hMPV	1355	hMPV	1324
1G7	979331		HRV-B	1447	HRV-A	40	6	87	HRV-B	104	HRV-B	84
1H1	827978	HCoV OC43	HCoV OC43	27483	RSV	89	11	90	HCoV OC43	23000	HCoV OC43	22891
1H3	735513	HRV	HRV-A	3390	HRV-B	36	6	86	HRV-A	51859	HRV-A	39470
1H4	681586		HRV-B	431	RSV	2	3	84	HSV-1	65	HSV-1	135
1H5	1515119		HRV-B	932	HHV- 4	3	7	94	HSV-1	96	HSV-1	201
1H6	671898		HRV-B	696	RSV	19	4	85	HSV-1	75	HSV-1	135
1H7	1167844	HRV	HRV-B	8718	HRV-A	116	7	89	HRV-B	330281	HRV-B	324189
1H8	767616		HRV-C	811	HRV-A	363	12	86	HRV-C	79	HRV-C	54
1I2	967819	HRV	HRV-C	8356	HRV-A	533	7	91	HRV-C	312810	HRV-C	303380
1I3	1101849		HRV-C	695	HRV-A	14	13	91	HRV-C	46	HRV-C	37
1I4	875020	HRV	HRV-B	1011	HRV-C	812	9	90	HRV-B	2838	HRV-B	2237
1I5	1090702	HRV	HRV-A	749	HRV-C	470	4	89	HRV-A	107	HRV-A	75
1I6	1636747	HRV	HRV-C	7801	HRV-A	240	7	97	HRV-C	499178	HRV-C	410983
1I7	1357899		HRV-C	1243	HHV-4	6	7	93	HRV-C	105	HRV-C	78
1I8	2149357	HRV	HRV-C	1026	HRV-B	282	7	97	HRV-B	188	HRV-B	171
1I9	1376809		HRV-C	1845	HRV-A	40	3	89	HRV-C	169	HRV-C	142
2A1	808953		RSV	2123	HRV-A	1173	7	88	RSV	328	RSV	282
2A2	1359030	HCoV 229E	HRV-C	770	HCoV 229E	176	7	92	HRV-C	67	HRV-C	56
2A3	1771886	HCoV 229E	HCoV 229E	25213	HRV-C	689	11	95	HCoV 229E	114203	HCoV 229E	113611
2A4	496185	HCoV 229E	HCoV 229E	7515	HRV-C	477	9	64	HCoV 229E	512	HCoV 229E	512
2A5	1172473		HRV-C	486	HCoV 229E	141	6	68	HRV-C	40	HRV-C	37
2A6	1447894	HRV	HRV-C	6136	HRV-A	160	13	93	HRV-C	150810	HRV-C	143621
2A7	961849		RSV	121	hMPV	69	5	85	RSV	16	RSV	13
2A8	957931		hMPV	29	HHV-4	3	6	86	HRV-C	9	HSV-1	13
2A9	1354113	hMPV	hMPV	8428	HCoV 229E	41	12	90	hMPV	50724	hMPV	50085
2B1	1177323		IFA H3N2	101	IFA H1N1	47	10	89	IFA	531	IFA H3N2	344
2B2	1383897		hMPV	48	HRV-A	16	8	89	HSV-1	18	HSV-1	22
2B3	1172718		HRV-C	33	hMPV	10	10	89	HRV-C	24	HSV-1	23
2B4	1217147	RSV	RSV	40911	HRV-A	65	8	87	RSV	343702	RSV	339723
2B5	1029140		RSV	927	HRV-C	3	4	88	RSV	150	RSV	137
2B6	1214549	RSV	RSV	742	IFA H3N2	262	14	90	IFA	324	IFA H3N2	184
2B7	925821	HRV	HRV-A	4458	RSV	1553	6	86	HRV-A	13289	HRV-A	12362
2B8	886038		RSV	1406	HRV-C	5	6	87	RSV	169	RSV	158
2B9	896407	HRV	RSV	1105	HRV-C	94	3	85	RSV	141	RSV	133
2C1	1521785	HRV	HRV-A	7631	HRV-C	46	9	92	HRV-A	50040	HRV-A	48395
2C2	1328935		HRV-A	42	HRV-C	4	10	92	HRV-C	23	HRV-C	9
2C3	811298	HCoV 229E	HCoV 229E	3169	HRV-A	270	6	88	HCoV 229E	2411	HCoV 229E	2380
2C4	1152141	HCoV 229E	HRV-A	264	HCoV 229E	5	7	89	HRV-A	11	HRV-A	11
2C6	1379271		HRV-A	57	HRV-C	4	8	92	HRV-C	16	HSV-1	25
2D1	1145000		HRV-C	1620	RSV	215	9	87	HRV-C	91	HRV-C	86
2D2	1008557	HCoV 229E	HCoV 229E	14279	HRV-A	795	11	88	HCoV 229E	20065	HCoV 229E	19979
2D3	1223798	HCoV OC43	HRV-A	438	HCoV OC43	135	10	87	HRV-A	124	HSV-2	221
2D4	1473622	PIV-2	HRV-A	579	HCoV OC43	225	12	94	HRV-A	156	HRV-A	90
2D5	1381472	HCoV OC43	HCoV OC43	26870	HRV-A	318	17	91	HCoV OC43	30089	HCoV OC43	29799
2D6	1374102	HRV	HRV-A	3700	HCoV OC43	238	11	91	HRV-A	100574	HRV-A	53062
