# Supplementary material for: DisCVR: Rapid viral diagnosis from high-throughput sequencing data
Source: Virus Evol. 2019 Aug 26;5(2):vez033. doi: 10.1093/ve/vez033 (PMC6735924; doi:10.1093/ve/vez033)
Supplement: vez033_Supplementary_Data [file vez033_supplementary_data.zip › TableS3.xlsx]

## Sheet: Sheet1
Table S3: Comparison between published RT-PCR results and DisCVR results in relation to k-mer size.
Sample	RT-PCR detection	k = 18	Matched k-mers	k = 22	Matched k-mers	k = 26	Matched k-mers	k = 30	Matched k-mers
1B1	HRV	HRV-A	12385	HRV-A	16422	HRV-A	13424	HRV-A	13730
1B2	HRV	HRV-A	2190	HRV-A	3273	HRV-A	2827	HRV-A	2935
1B5	PIV-3	HRV-A	2635	HRV-A	3758	HRV-A	3219	PIV-3	3951
1B7	HRV	HRV-A	1572	HRV-A	2082	HRV-A	1593	HRV-A	1531
1B8	IFA	IFA H3N2	637	IFA H3N2	1043	IFA H3N2	1029	IFA H3N2	1225
1C2	HRV	Enterovirus D	1056	Enterovirus D	1633	Enterovirus D	1524	Enterovirus D	1686
1C3	HRV	HRV-A	1766	HRV-A	2585	HRV-A	2220	HRV-A	2238
1C7	HRV	HRV-A	2876	HRV-A	4289	HRV-A	3707	HRV-A	3828
1C9	hMPV	HRV-A	2081	HRV-A	3083	HRV-A	2695	HRV-A	2779
1D1	HRV	HRV-A	9283	HRV-A	11900	HRV-A	9226	HRV-A	8813
1D3	HCoV NL63	HRV-A	1670	HRV-A	2420	HRV-A	2107	HRV-A	2120
1D4	HRV	HRV-A	10589	HRV-A	13411	HRV-A	10112	HRV-A	9445
1E1	HRV	HRV-C	8349	HRV-C	11268	HRV-C	10046	HRV-C	10428
1E3	RSV	RSV	11002	RSV	19820	RSV	18013	RSV	22161
1E5	RSV	HRV-C	1315	HRV-C	1777	HRV-C	1454	HRV-C	1447
1E7	HCoV NL63	HCoV NL63	2881	HCoV NL63	5075	HCoV NL63	4702	HCoV NL63	5511
1E8	HRV	HRV-C	989	HRV-C	1384	HRV-C	1289	HRV-C	1381
1F1	RSV	RSV	4265	RSV	7502	RSV	6945	RSV	8018
1F7	HRV	HRV-B	31	hMPV	27	hMPV	23	hMPV	19
1F8	HCoV NL63	HRV-B	2624	HRV-B	3876	HRV-B	3414	HRV-B	3545
1G1	HRV/ADV	HCoV OC43	109	HCoV OC43	163	HCov OC43	129	HCoV OC43	147
1G2	PIV-3	PIV-3	233	PIV-3	366	PIV-3	333	PIV-3	387
1G6	hMPV	hMPV	1126	hMPV	1945	hMPV	1751	hMPV	2004
1H1	HCoV OC43	HCoV OC43	17031	HCoV OC43	27483	HCov OC43	25792	HCoV OC43	29918
1H3	HRV	HRV-A	2813	HRV-A	3390	HRV-A	2471	HRV-A	2339
1H7	HRV	HRV-B	6487	HRV-B	8718	HRV-B	7349	HRV-B	7414
1I2	HRV	HRV-C	6556	HRV-C	8356	HRV-C	7110	HRV-C	7123
1I4	HRV	HRV-B	657	HRV-B	1011	HRV-B	943	HRV-B	1074
1I5	HRV	HRV-A	593	HRV-A	749	HRV-A	538	HRV-A	446
1I6	HRV	HRV-C	6543	HRV-C	7801	HRV-C	6470	HRV-C	6335
1I8	HRV	HRV-C	898	HRV-C	1026	HRV-C	839	HRV-C	790
2A2	HCoV 229E	HRV-C	633	HRV-C	770	HRV-C	631	HRV-C	570
2A3	HCoV 229E	HCoV 229E	15867	HCoV 229E	25213	HCoV 229E	23693	HCoV 229E	27414
2A4	HCoV 229E	HCoV 229E	4671	HCoV 229E	7515	HCoV 229E	6995	HCoV 229E	8032
2A6	HRV	HRV-C	5050	HRV-C	6136	HRV-C	5001	HRV-C	4889
2A9	hMPV	hMPV	5312	hMPV	8428	hMPV	7541	hMPV	8593
2B4	RSV	RSV	22783	RSV	40911	RSV	38309	RSV	47797
2B6	RSV	RSV	419	RSV	742	RSV	616	RSV	752
2B7	HRV	HRV-A	3201	HRV-A	4458	HRV-A	3639	HRV-A	3596
2B9	HRV	RSV	676	RSV	1105	RSV	910	RSV	1086
2C1	HRV	HRV-A	5584	HRV-A	7631	HRV-A	6236	HRV-A	6071
2C3	HCoV 229E	HCoV 229E	1915	HCoV 229E	3169	HCoV 229E	2944	HCoV 229E	3454
2C4	HCoV 229E	HRV-A	228	HRV-A	264	HRV-A	229	HRV-A	236
2D2	HCoV 229E	HCoV 229E	8883	HCoV 229E	14279	HCoV 229E	13440	HCoV 229E	15487
2D3	HCoV OC43	HRV-A	477	HRV-A	438	HRV-A	240	HRV-A	153
2D4	PIV-2	HRV-A	562	HRV-A	579	HRV-A	336	HRV-A	210
2D5	HCoV OC43	HCoV OC43	16576	HCoV OC43	26870	HCov OC43	25298	HCoV OC43	29277
2D6	HRV	HRV-A	3556	HRV-A	3700	HRV-A	2615	HRV-A	2324
