# Supplementary material for: DisCVR: Rapid viral diagnosis from high-throughput sequencing data
Source: Virus Evol. 2019 Aug 26;5(2):vez033. doi: 10.1093/ve/vez033 (PMC6735924; doi:10.1093/ve/vez033)
Supplement: vez033_Supplementary_Data [file vez033_supplementary_data.zip › TableS4.xlsx]

## Sheet: Sheet1
Table S4: Comparison between published RT-PCR results and DisCVR results in relation to k-mer size using the pathogenic dataset.
Sample	RT-PCR detection	k = 18	Matched k-mers	k = 22	Matched k-mers	k = 26	Matched k-mers	k = 30	Matched k-mers
1B1	HRV	HRV-A	11711	HRV-A	16067	HRV-A	13319	HRV-A	13699
1B2	HRV	HRV-A	2077	HRV-A	3195	HRV-A	2804	HRV-A	2925
1B3		HRV-A	2207	HRV-A	3382	HRV-A	2986	HRV-A	3113
1B4		HRV-A	2280	HRV-A	3586	HRV-A	3170	HRV-A	3352
1B5	PIV-3	HRV-A	2518	HRV-A	3692	HRV-A	3199	PIV-3	3951
1B6		HRV-A	1823	HRV-A	2822	HRV-A	2501	HRV-A	2619
1B7	HRV	HRV-A	1481	HRV-A	2037	HRV-A	1582	HRV-A	1531
1B8	IFA	IFA H3N2	633	IFA H3N2	1043	IFA H3N2	1029	IFA H3N2	1225
1B9		HRV-A	842	HRV-A	1001	HRV-A	683	HRV-A	626
1C1		HRV-C	1998	HRV-C	2723	HRV-C	2425	HRV-C	2499
1C2	HRV	HRV-A	255	HRV-A	277	HRV-A	172	HRV-A	147
1C3	HRV	HRV-A	1691	HRV-A	2549	HRV-A	2208	HRV-A	2230
1C4		HRV-C	136	HRV-C	192	HRV-C	164	HRV-C	170
1C6		HIV1	109	HRV-A	90	HRV-A	70	HRV-A	60
1C7	HRV	HRV-A	2774	HRV-A	4250	HRV-A	3694	HRV-A	3820
1C8		HRV-A	1786	HRV-A	2751	HRV-A	2404	HRV-A	2518
1C9	hMPV	HRV-A	2003	HRV-A	3055	HRV-A	2682	HRV-A	2771
1D1	HRV	HRV-A	8854	HRV-A	11741	HRV-A	9187	HRV-A	8796
1D2		HRV-A	1949	HRV-A	2942	HRV-A	2570	HRV-A	2627
1D3	HCoV NL63	HRV-A	1609	HRV-A	2412	HRV-A	2104	HRV-A	2120
1D4	HRV	HRV-A	10084	HRV-A	13228	HRV-A	10065	HRV-A	9415
1D5		HRV-C	706	HRV-C	880	HRV-C	734	HRV-C	715
1D6		HRV-C	831	HRV-C	1092	HRV-C	914	HRV-C	872
1D7		HRV-A	502	HRV-A	574	RABV	407	RABV	402
1D8		HRV-A	418	HRV-A	466	HRV-A	317	HRV-A	268
1D9		RABV	413	RABV	465	RABV	431	RABV	429
1E1	HRV	HRV-C	8045	HRV-C	11143	HRV-C	10017	HRV-C	10415
1E2		HRV-C	974	HRV-C	1284	HRV-C	1068	HRV-C	1087
1E3	RSV	RSV	10721	RSV	19408	RSV	17703	RSV	21848
1E4		HRV-C	1255	HRV-C	1790	HRV-C	1526	HRV-C	1598
1E5	RSV	HRV-C	1287	HRV-C	1767	HRV-C	1454	HRV-C	1447
1E6		HRV-B	141	HRV-B	181	HRV-B	123	HRV-B	98
1E7	HCoV NL63	HIV1	221	HCoV 229E	161	HCoV 229E	106	HCoV 229E	118
1E8	HRV	HRV-C	953	HRV-C	1368	HRV-C	1282	HRV-C	1378
1E9		HRV-B	2726	HRV-B	4219	HRV-B	3825	HRV-B	4040
1F1	RSV	RSV	4108	RSV	7278	RSV	6778	RSV	7874
1F2		HIV1	193	HRV-A	201	HRV-A	168	HRV-A	155
1F3		HIV1	268	HRV-B	50	HRV-B	36	LASV	26
1F5		HIV1	313	HRV-B	38	DENV1	30	HRV-B	20
1F7	HRV	HIV1	304	DENV1	36	DENV1	33	DENV1	26
1F8	HCoV NL63	HRV-B	2489	HRV-B	3823	HRV-B	3408	HRV-B	3544
1G1	HRV/ADV	HIV1	299	HCoV OC43	163	HCoV OC43	129	HCoV OC43	147
1G2	PIV-3	HIV1	252	PIV-3	366	PIV-3	333	PIV-3	387
1G3	MPN	HIV1	180	RSV	286	RSV	232	RSV	286
1G5		HIV1	821	HRV-A	64	HRV-A	41	LASV	27
1G6	hMPV	hMPV	1122	hMPV	1945	hMPV	1751	hMPV	2004
1G7		HRV-B	999	HRV-B	1433	HRV-B	1238	HRV-B	1246
1H1	HCoV OC43	HCoV OC43	17236	HCoV OC43	27734	HCoV OC43	25903	HCoV OC43	29992
1H3	HRV	HRV-A	2602	HRV-A	3306	HRV-A	2449	HRV-A	2324
1H4		HRV-B	318	HRV-B	417	HRV-B	354	HRV-B	330
1H5		HRV-B	670	HRV-B	934	HRV-B	802	HRV-B	815
1H6		HRV-B	522	HRV-B	689	HRV-B	569	HRV-B	590
1H7	HRV	HRV-B	6077	HRV-B	8537	HRV-B	7312	HRV-B	7404
1H8		HRV-C	647	HRV-C	803	HRV-C	629	HRV-C	599
1I2	HRV	HRV-C	6301	HRV-C	8186	HRV-C	7051	HRV-C	7114
1I3		HRV-C	497	HRV-C	674	HRV-C	550	HRV-C	515
1I4	HRV	HRV-C	622	HRV-B	977	HRV-B	938	HRV-B	1074
1I5	HRV	HRV-A	568	HRV-A	747	HRV-A	538	HRV-A	446
1I6	HRV	HRV-C	6219	HRV-C	7667	HRV-C	6441	HRV-C	6324
1I7		HRV-C	966	HRV-C	1227	HRV-C	1008	HRV-C	1008
1I8	HRV	HRV-C	876	HRV-C	1021	HRV-C	839	HRV-C	790
1I9		HRV-C	1344	HRV-C	1822	HRV-C	1592	HRV-C	1596
2A1		RSV	1316	RSV	2123	RSV	1756	RSV	2042
2A2	HCoV 229E	HRV-C	608	HRV-C	763	HRV-C	631	HRV-C	570
2A3	HCoV 229E	HCoV 229E	15926	HCoV 229E	25303	HCoV 229E	23732	HCoV 229E	27433
2A4	HCoV 229E	HCoV 229E	4702	HCoV 229E	7558	HCoV 229E	7022	HCoV 229E	8050
2A5		HRV-C	375	HRV-C	485	HRV-C	394	HRV-C	383
2A6	HRV	HRV-C	4875	HRV-C	6047	HRV-C	4969	HRV-C	4874
2A7		HIV1	163	RSV	121	RSV	96	RSV	87
2A8		HIV1	186	DENV1	31	DENV1	24	LASV	30
2A9	hMPV	hMPV	5299	hMPV	8428	hMPV	7541	hMPV	8593
2B1		HIV1	255	IFA H3N2	101	IFA H3N2	116	IFA H3N2	129
2B2		HIV1	208	hMPV	48	DENV1	32	hMPV	65
2B3		HIV1	275	HRV-C	33	DENV1	26	LASV	34
2B4	RSV	RSV	22693	RSV	40886	RSV	38300	RSV	47795
2B5		RSV	565	RSV	927	RSV	786	RSV	925
2B6	RSV	RSV	417	RSV	742	RSV	616	RSV	752
2B7	HRV	HRV-A	3082	HRV-A	4425	HRV-A	3635	HRV-A	3586
2B8		RSV	827	RSV	1406	RSV	1178	RSV	1437
2B9	HRV	RSV	674	RSV	1105	RSV	910	RSV	1086
2C1	HRV	HRV-A	5294	HRV-A	7500	HRV-A	6190	HRV-A	6053
2C2		HIV1	323	HRV-A	42	DENV1	28	LASV	30
2C3	HCoV 229E	HCoV 229E	1912	HCoV 229E	3174	HCoV 229E	2944	HCoV 229E	3454
2C4	HCoV 229E	HIV1	254	HRV-A	261	HRV-A	229	HRV-A	236
2C6		HIV1	312	HRV-A	57	HRV-A	43	HRV-A	41
2D1		HRV-C	1139	HRV-C	1600	HRV-C	1328	HRV-C	1317
2D2	HCoV 229E	HCoV 229E	8903	HCoV 229E	14315	HCoV 229E	13456	HCoV 229E	15494
2D3	HCoV OC43	HRV-A	447	HRV-A	424	RABV	323	RABV	335
2D4	PIV-2	HRV-A	540	HRV-A	571	HRV-A	336	HRV-A	210
2D5	HCoV OC43	HCoV OC43	16789	HCoV OC43	27125	HCoV OC43	25410	HCoV OC43	29348
2D6	HRV	HRV-A	3305	HRV-A	3623	HRV-A	2601	HRV-A	2321
