# Supplementary material for: DisCVR: Rapid viral diagnosis from high-throughput sequencing data
Source: Virus Evol. 2019 Aug 26;5(2):vez033. doi: 10.1093/ve/vez033 (PMC6735924; doi:10.1093/ve/vez033)
Supplement: vez033_Supplementary_Data [file vez033_supplementary_data.zip › TableS5.xlsx]

## Sheet: Sheet1
Table S5. Comparison between the DisCVR results and the BLAST results from the original manuscript for healthy patients and patients with unexplained acute febrile illness
Sample_Name	RUN	Patient status	Number of k-mers matching	Number of distinct k-mers matching	Top Virus hits	Number of k-mers matching the 2nd hit	2nd Virus Hit	Top BLAST hit	Number of reads matching with BLAST	Concordance
3	SRR1748140	healthy	NA	NA	NA	NA	NA	Human.adenovirus.C	10	no
4	SRR1748141	healthy	NA	NA	NA	NA	NA	Human.adenovirus.C	65	no
8	SRR1748143	healthy	943	379	Human mastadenovirus C			Human.adenovirus.C	65	yes
10	SRR1748147	healthy	1669	133	Human immunodeficiency virus 1			Human.adenovirus.C	26	no
14	SRR1748151	healthy	NA	NA	NA	NA	NA	Human.adenovirus.C	4	no
15	SRR1748152	healthy	NA	NA	NA	NA	NA	Human.adenovirus.C	6	no
108	SRR1748162	healthy	NA	NA	NA	NA	NA	Human.adenovirus.C	6	no
137	SRR1748172	healthy	15343	4714	Human immunodeficiency virus 1			Human.immunodeficiency.virus	314	yes
173	SRR1748173	healthy	NA	NA	NA	NA	NA	Heterosigma.akashiwo.RNA.virus	20	no
245	SRR1748177	healthy	NA	NA	NA	NA	NA	Heterosigma.akashiwo.RNA.virus	17	no
312	SRR1748178	healthy	2843	4	Human T-lymphotropic virus 1	1282	Human mastadenovirus C	Human.adenovirus.C	70	no
316	SRR1748179	healthy	22915	5941	Human immunodeficiency virus 1			Human.immunodeficiency.virus	342	yes
319	SRR1748180	healthy	2247683	21201	GB virus C			GB.virus.C	20629	yes
325	SRR1748181	healthy	1006	177	Human immunodeficiency virus 1			Heterosigma.akashiwo.RNA.virus	60	no
329	SRR1748182	healthy	1513	124	Human immunodeficiency virus 1			Human.adenovirus.C	47	no
330	SRR1748183	healthy	NA	NA	NA	NA	NA	Human.adenovirus.C	8	no
338	SRR1748184	healthy	1269	400	Human mastadenovirus C			Human.adenovirus.C	63	yes
454	SRR1748185	healthy	8570	4	Human T-lymphotropic virus 1			Heterosigma.akashiwo.RNA.virus	48	no
474	SRR1748186	healthy	NA	NA	NA	NA	NA	Heterosigma.akashiwo.RNA.virus	31	no
513	SRR1748187	healthy	NA	NA	NA	NA	NA	Heterosigma.akashiwo.RNA.virus	38	no
582	SRR1748189	healthy	NA	NA	NA	NA	NA	Heterosigma.akashiwo.RNA.virus	34	no
591	SRR1748191	healthy	NA	NA	NA	NA	NA	Heterosigma.akashiwo.RNA.virus	10	no
602	SRR1748193	healthy	969401	8234	Hepatitis B virus	396268	Human immunodeficiency virus 1	Human.immunodeficiency.virus	5408	no
630	SRR1748196	healthy	11275	3180	GB virus C			GB.virus.C	198	yes
631	SRR1748197	healthy	10230	226	Human gammaherpesvirus 4			Human.herpesvirus.4	65	yes
632	SRR1748198	healthy	1242	324	Human mastadenovirus C			Human.adenovirus.C	68	yes
852	SRR1748199	healthy	1775883	15597	GB virus C			GB.virus.C	16162	yes
989	SRR1748200	healthy	886	173	Human mastadenovirus C			Human.adenovirus.C	34	yes
996	SRR1748201	healthy	3359	300	Human mastadenovirus C			Human.adenovirus.C	199	yes
1001	SRR1748202	healthy	NA	NA	NA	NA	NA	Human.adenovirus.C	18	no
1011	SRR1748203	healthy	NA	NA	NA	NA	NA	Human.adenovirus.C	24	no
1014	SRR1748204	healthy	NA	NA	NA	NA	NA	Human.adenovirus.C	38	no
1017	SRR1748205	healthy	2712372	26330	GB virus C			GB.virus.C	30776	yes
1023	SRR1748206	healthy	5851	416	Human mastadenovirus C			Human.adenovirus.C	332	yes
1032	SRR1748207	healthy	122060	7744	GB virus C			GB.virus.C	2380	yes
1045	SRR1748208	healthy	NA	NA	NA	NA	NA	Agaricus.bisporus.virus.X	14	no
1049	SRR1748209	healthy	2335	434	Human mastadenovirus C			Human.adenovirus.C	125	yes
1051	SRR1748210	healthy	1661	639	XMRV-related viruses			Murine.leukemia.virus	44	yes
1052	SRR1748211	healthy	1984	345	Human mastadenovirus C			Human.adenovirus.C	140	yes
1055	SRR1748212	healthy	1787	314	Human mastadenovirus C			Human.adenovirus.C	115	yes
1056	SRR1748213	healthy	1251	299	Human mastadenovirus C			Human.adenovirus.C	70	yes
1059	SRR1748214	healthy	NA	NA	NA	NA	NA	Human.adenovirus.C	12	no
1068	SRR1748215	healthy	NA	NA	NA	NA	NA	Human.adenovirus.C	12	no
1070	SRR1748216	healthy	133468	11227	Human immunodeficiency virus 1			Human.immunodeficiency.virus	2446	yes
1071	SRR1748217	healthy	3259	288	Human mastadenovirus C			Human.adenovirus.C	177	yes
1072	SRR1748218	healthy	1800	783	Lassa mammarenavirus			Lassa.virus	40	yes
1078	SRR1748219	healthy	2368	548	Human mastadenovirus C			Human.adenovirus.C	171	yes
1079	SRR1748220	healthy	7139	2530	Lassa mammarenavirus			Lassa.virus	112	yes
1081	SRR1748221	healthy	NA	NA	NA	NA	NA	Human.adenovirus.C	10	no
1083	SRR1748222	healthy	1865	308	Human mastadenovirus C			Human.adenovirus.C	50	yes
1085	SRR1748223	healthy	2391557	23939	GB virus C			GB.virus.C	32044	yes
1086	SRR1748224	healthy	1779	390	Human mastadenovirus C			Human.adenovirus.C	80	yes
1088	SRR1748225	healthy	NA	NA	NA	NA	NA	Human.adenovirus.C	12	no
1089	SRR1748226	healthy	NA	NA	NA	NA	NA	Cercopithecine.herpesvirus	4	no
1093	SRR1748227	healthy	214045	8706	GB virus C			GB.virus.C	4536	yes
1094	SRR1748228	healthy	2340	1014	GB virus C			GB.virus.C	24	yes
1098	SRR1748229	healthy	46605	6372	GB virus C			GB.virus.C	888	yes
1099	SRR1748230	healthy	NA	NA	NA	NA	NA	Human.adenovirus.C	28	no
1102	SRR1748231	healthy	1955	385	Human mastadenovirus C			Human.adenovirus.C	115	yes
1103	SRR1748232	healthy	2633	512	Human mastadenovirus C			Human.adenovirus.C	198	yes
1104	SRR1748233	healthy	3217447	21305	GB virus C			GB.virus.C	27082	yes
1106	SRR1748234	healthy	NA	NA	NA	NA	NA	Human.adenovirus.C	17	no
1107	SRR1748235	healthy	126054	9773	Lassa mammarenavirus			Lassa.virus	1350	yes
1113	SRR1748236	healthy	1150	209	Human mastadenovirus C			Human.adenovirus.C	73	yes
1116	SRR1748237	healthy	8541941	35544	GB virus C			GB.virus.C	94785	yes
1120	SRR1748238	healthy	2433	404	Human mastadenovirus C			Human.adenovirus.C	118	yes
1122	SRR1748239	healthy	1851	280	Human mastadenovirus C			Human.adenovirus.C	90	yes
1123	SRR1748240	healthy	2344	310	Human immunodeficiency virus 1			Human.adenovirus.C	11	no
1130	SRR1748241	healthy	NA	NA	NA	NA	NA	Human.adenovirus.C	2	no
1133	SRR1748242	healthy	NA	NA	NA	NA	NA	Human.adenovirus.C	16	no
1135	SRR1748243	healthy	1786	335	Human mastadenovirus C			Human.adenovirus.C	116	yes
2000	SRR1748244	healthy	1388	200	XMRV-related viruses			Human.adenovirus.C	56	no
2001	SRR1748245	healthy	119232	5887	Human immunodeficiency virus 1			Human.immunodeficiency.virus	2397	yes
2002	SRR1748246	healthy	NA	NA	NA	NA	NA	Human.adenovirus.C	21	no
2003	SRR1748247	healthy	908	132	Human mastadenovirus C			Human.adenovirus.C	36	yes
2004	SRR1748248	healthy	NA	NA	NA	NA	NA	Human.adenovirus.C	23	no
2017	SRR1748249	healthy	NA	NA	NA	NA	NA	Human.adenovirus.C	28	no
2018	SRR1748250	healthy	1424	524	GB virus C			GB.virus.C	28	yes
2019	SRR1748251	healthy	NA	NA	NA	NA	NA	Human.adenovirus.C	16	no
2035	SRR1748252	healthy	1191926	14615	GB virus C			GB.virus.C	21667	yes
2036	SRR1748253	healthy	910	92	Human immunodeficiency virus 1			Human.adenovirus.C	53	no
2038	SRR1748254	healthy	1058	140	Human mastadenovirus C			Human.adenovirus.C	84	yes
2039	SRR1748255	healthy	NA	NA	NA	NA	NA	Human.adenovirus.C	23	no
2040	SRR1748256	healthy	NA	NA	NA	NA	NA	Human.adenovirus.C	74	no
2041	SRR1748257	healthy	3538	402	Human mastadenovirus C			Human.adenovirus.C	337	yes
2045	SRR1748258	healthy	NA	NA	NA	NA	NA	Human.immunodeficiency.virus	12	no
2047	SRR1748259	healthy	3084	365	Human mastadenovirus C			Human.adenovirus.C	217	yes
2048	SRR1748260	healthy	22091	4172	GB virus C			GB.virus.C	424	yes
2052	SRR1748261	healthy	9792	2441	Lassa mammarenavirus			Lassa.virus	166	yes
2070	SRR1748262	healthy	17718	5009	Lassa mammarenavirus			Lassa.virus	252	yes
102C	SRR1748159	febrile	NA	NA	NA	NA	NA	Human.adenovirus.C	4	no
102F	SRR1748160	febrile	NA	NA	NA	NA	NA	Human.adenovirus.C	2	no
102M	SRR1748161	febrile	NA	NA	NA	NA	NA	Human.adenovirus.C	12	no
111C	SRR1748163	febrile	2782	131	Human immunodeficiency virus 1			Human.adenovirus.C	12	no
111F	SRR1748164	febrile	5962	232	Human immunodeficiency virus 1	1481	Human mastadenovirus C	Human.adenovirus.C	55	no
111M	SRR1748165	febrile	1019	189	Human mastadenovirus C			Human.adenovirus.C	50	yes
114C	SRR1748166	febrile	NA	NA	NA	NA	NA	Human.adenovirus.C	67	no
114F	SRR1748167	febrile	1023	149	Human immunodeficiency virus 1			Human.adenovirus.C	22	no
114M	SRR1748168	febrile	1243	180	Human immunodeficiency virus 1			Human.adenovirus.C	21	no
11C	SRR1748148	febrile	18072	1382	Human mastadenovirus C			Human.adenovirus.C	1083	yes
11F	SRR1748149	febrile	17069	1392	Human mastadenovirus C			Human.adenovirus.C	986	yes
11M	SRR1748150	febrile	18473	1367	Human mastadenovirus C			Human.adenovirus.C	1079	yes
120C	SRR1748169	febrile	NA	NA	NA	NA	NA	Human.adenovirus.C	26	no
120F	SRR1748170	febrile	NA	NA	NA	NA	NA	Human.adenovirus.C	23	no
120M	SRR1748171	febrile	NA	NA	NA	NA	NA	Human.adenovirus.C	16	no
1C	SRR1748134	febrile	NA	NA	NA	NA	NA	Human.adenovirus.C	40	no
1F	SRR1748135	febrile	3785	720	Human mastadenovirus C			Human.adenovirus.C	226	yes
1M	SRR1748136	febrile	3466	585	Human mastadenovirus C			Human.adenovirus.C	159	yes
230C	SRR1748174	febrile	885	170	Human mastadenovirus C			Human.adenovirus.C	41	yes
230F	SRR1748175	febrile	1586	168	Human immunodeficiency virus 1	1199	Human mastadenovirus C	Human.adenovirus.C	66	no
230M	SRR1748176	febrile	4337	245	Human immunodeficiency virus 1			Human.adenovirus.C	44	no
2C	SRR1748137	febrile	3489	566	Human mastadenovirus C			Human.adenovirus.C	168	yes
2F	SRR1748138	febrile	8763	299	Human immunodeficiency virus 1	1058	Human mastadenovirus C	Human.adenovirus.C	60	no
2M	SRR1748139	febrile	5100	172	Human immunodeficiency virus 1	3081	Human mastadenovirus C	Human.adenovirus.C	145	no
49C_HiSeq	SRR1748153	febrile	56859	275	Human immunodeficiency virus 1	20838	Human mastadenovirus C	Human.adenovirus.C	444	no
49F	SRR1748154	febrile	3909	977	Human mastadenovirus C			Human.adenovirus.C	228	yes
49M	SRR1748155	febrile	4250	1111	Human mastadenovirus C			Human.adenovirus.C	271	yes
54C	SRR1748156	febrile	NA	NA	NA	NA	NA	Human.adenovirus.C	8	no
54F	SRR1748157	febrile	NA	NA	NA	NA	NA	GB.virus.C	2	no
54M	SRR1748158	febrile	NA	NA	NA	NA	NA	Cafeteria.roenbergensis.virus.BV.PW1	4	no
572PP	SRR1748188	healthy	NA	NA	NA	NA	NA	Human.adenovirus.C	4	no
587-hex	SRR1748190	healthy	2297	445	Human mastadenovirus C			Human.adenovirus.C	99	yes
592-hex	SRR1748192	healthy	2217	468	Human mastadenovirus C			Human.adenovirus.C	124	yes
5Healthy_243M_Pippin_Prep	SRR1748142	febrile	1099740	18396	GB virus C			GB.virus.C	11403	yes
620PP	SRR1748195	healthy	NA	NA	NA	NA	NA	Human.adenovirus.C	40	no
9C	SRR1748144	febrile	23574	1402	Human mastadenovirus C			Human.adenovirus.C	1335	yes
9F	SRR1748145	febrile	20314	1408	Human mastadenovirus C			Human.adenovirus.C	1334	yes
9M	SRR1748146	febrile	13309	1357	Human mastadenovirus C			Human.adenovirus.C	752	yes
DF_LIB1	SRR1748263	febrile	NA	NA	NA	NA	NA	Human.adenovirus.C	15	no
DF_LIB2	SRR1748264	febrile	17284365	68280	GB virus C			GB.virus.C	138614	yes
DF_LIB3	SRR1748265	febrile	9263007	48169	GB virus C			GB.virus.C	66847	yes
DF_LIB4	SRR1748266	febrile	NA	NA	NA	NA	NA	Human.adenovirus.C	6	no
DF_LIB5	SRR1748267	febrile	3318817	38170	GB virus C			GB.virus.C	31146	yes
DF_LIB6	SRR1748268	febrile	709533	10537	GB virus C			GB.virus.C	6825	yes
DF_LIB7	SRR1748269	febrile	60760	8548	Human immunodeficiency virus 1			Human.immunodeficiency.virus	815	yes
DF_LIB8	SRR1748270	febrile	4364508	27905	GB virus C			GB.virus.C	31573	yes
DFultra1	SRR1748271	febrile	NA	NA	NA	NA	NA	Human.adenovirus.C	18	no
FUOP1	SRR1748273	healthy	832705	11465	GB virus C			GB.virus.C	8676	yes
FUOP1_LIB11-18	SRR1748272	healthy	3458159	29008	GB virus C			GB.virus.C	63229	yes
FUOP2	SRR1748275	healthy	132512	8400	GB virus C			GB.virus.C	1778	yes
FUOP2_LIB11-18	SRR1748274	healthy	1047	167	Human immunodeficiency virus 1			Human.adenovirus.C	62	no
FUOP3	SRR1748277	healthy	NA	NA	NA	NA	NA	Human.adenovirus.C	18	no
FUOP3_LIB11-18	SRR1748276	healthy	2153	132	Human immunodeficiency virus 1	1514	Human mastadenovirus C	Human.adenovirus.C	55	no
FUOP4	SRR1748279	healthy	29068	5811	Lassa mammarenavirus			Lassa.virus	430	yes
FUOP4_LIB11-18	SRR1748278	healthy	196059	7705	GB virus C			GB.virus.C	5014	yes
FUOP5	SRR1748280	healthy	NA	NA	NA	NA	NA	Human.adenovirus.C	10	no
FUOP6	SRR1748281	healthy	NA	NA	NA	NA	NA	Human.adenovirus.C	40	no
FUOP7	SRR1748282	healthy	931111	12880	GB virus C			GB.virus.C	18230	yes
FUOP8	SRR1748283	healthy	21956	5104	GB virus C			GB.virus.C	380	yes
H_ultra_p1	SRR1748284	febrile	1105645	22112	GB virus C			GB.virus.C	18224	yes
H_ultra_p2	SRR1748285	febrile	1271189	21875	GB virus C			GB.virus.C	19352	yes
HP1	SRR1748287	febrile	354927	8497	GB virus C			GB.virus.C	5866	yes
HP1_LIB11-18	SRR1748286	febrile	28025	4130	GB virus C			GB.virus.C	516	yes
HP2	SRR1748289	febrile	61919	6142	GB virus C			GB.virus.C	952	yes
HP2_LIB11-18	SRR1748288	febrile	16066	3540	GB virus C			GB.virus.C	384	yes
HP3	SRR1748290	febrile	2006	613	Human mastadenovirus C			Human.adenovirus.C	158	yes
HP4	SRR1748291	febrile	8019	975	Human mastadenovirus C			Human.adenovirus.C	445	yes
HP5	SRR1748292	febrile	2018	563	Human mastadenovirus C			Human.adenovirus.C	118	yes
HP6	SRR1748293	febrile	4565	698	Human mastadenovirus C			Human.adenovirus.C	327	yes
HP7	SRR1748294	febrile	1122059	14686	GB virus C			GB.virus.C	20164	yes
HP8	SRR1748295	febrile	2258	718	Human mastadenovirus C			Human.adenovirus.C	130	yes
LIB10_pool1	SRR1748296	febrile	11883	1351	Human mastadenovirus C			Human.adenovirus.C	785	yes
LIB10_pool10	SRR1748305	healthy	18494	4600	Human immunodeficiency virus 1			Human.immunodeficiency.virus	305	yes
LIB10_pool11	SRR1748306	healthy	NA	NA	NA	NA	NA	Human.adenovirus.C	49	no
LIB10_pool12	SRR1748307	healthy	2237	762	Human mastadenovirus C			Human.adenovirus.C	157	yes
LIB10_pool13	SRR1748308	healthy	1202	412	Human mastadenovirus C			Human.adenovirus.C	79	yes
LIB10_pool14	SRR1748309	healthy	173928	6771	GB virus C			GB.virus.C	2193	yes
LIB10_pool15	SRR1748310	healthy	NA	NA	NA	NA	NA	Acyrthosiphon.pisum.virus	0	no
LIB10_pool16	SRR1748311	febrile	56805	275	Human immunodeficiency virus 1	17509	Human.adenovirus.C	Human.adenovirus.C	1129	no
LIB10_pool2	SRR1748297	healthy	26163	5854	Human immunodeficiency virus 1			Human.immunodeficiency.virus	516	yes
LIB10_pool3	SRR1748298	healthy	968203	15270	GB virus C			GB.virus.C	10271	yes
LIB10_pool4	SRR1748299	healthy	6654	1355	Human mastadenovirus C			Human.adenovirus.C	384	yes
LIB10_pool5	SRR1748300	healthy	29689	5233	GB virus C			GB.virus.C	424	yes
LIB10_pool6	SRR1748301	healthy	13370	1744	Hepatitis C virus			Hepatitis.C.virus	1208	yes
LIB10_pool7	SRR1748302	healthy	4904	1119	Human mastadenovirus C			Human.adenovirus.C	311	yes
LIB10_pool8	SRR1748303	healthy	NA	NA	NA	NA	NA	Human.adenovirus.C	19	no
LIB10_pool9	SRR1748304	healthy	NA	NA	NA	NA	NA	Human.adenovirus.C	20	no
